# Supplementary material for: Fecal Microbiota Composition, Their Interactions, and Metagenome Function in US Adults with Type 2 Diabetes According to Enterotypes
Source: Int J Mol Sci. 2023 May 31;24(11):9533. doi: 10.3390/ijms24119533 (PMC10253423; doi:10.3390/ijms24119533)
Supplement: Supplementary file 1 [file ijms-24-09533-s001.zip]

Archive with 1 entries (1 files):
- ijms-2400745-supplementary.pdf
